# Supplementary material for: Differences in Fear and Negativity Levels Between Formal and Informal Health-Related Websites: Analysis of Sentiments and Emotions
Source: J Med Internet Res. 2024 Aug 9;26:e55151. doi: 10.2196/55151 (PMC11344190; doi:10.2196/55151)
Supplement: Multimedia Appendix 1 [file jmir_v26i1e55151_app1.xlsx]

## Sheet: top1000_words_foreach_disease
disease	the word	average tf-idf
Infectious	breath	0.054522
Infectious	muscle	0.0544381
Infectious	cough	0.0507154
Infectious	shortness	0.0503711
Infectious	headache	0.0394743
Infectious	fever	0.0377447
Infectious	headaches	0.0351333
Infectious	breathing	0.0302956
Infectious	symptoms	0.029562
Infectious	pain	0.0290315
Infectious	heart	0.0287543
Infectious	book	0.0264034
Infectious	child	0.0261773
Infectious	lung	0.0234163
Infectious	weakness	0.0231672
Infectious	strain	0.0231021
Infectious	doctor	0.0216732
Infectious	injury	0.0214556
Infectious	help	0.0213082
Infectious	chronic	0.0199219
Infectious	body	0.0198551
Infectious	treatment	0.0196193
Infectious	blood	0.0196189
Infectious	lungs	0.0194476
Infectious	chest	0.0182681
Infectious	medical	0.0182196
Infectious	temperature	0.0180963
Infectious	disease	0.0180612
Infectious	people	0.0179973
Infectious	dyspnea	0.0178051
Infectious	common	0.0172364
Infectious	muscles	0.0171573
Infectious	strains	0.0171047
Infectious	breathlessness	0.016621
Infectious	asthma	0.0161047
Infectious	include	0.0156004
Infectious	health	0.0155123
Infectious	care	0.0154669
Infectious	pulmonary	0.0154188
Infectious	feel	0.0153233
Infectious	printabout	0.0152248
Infectious	covid	0.01455
Infectious	patients	0.0144269
Infectious	migraine	0.0141598
Infectious	time	0.014086
Infectious	infection	0.0139629
Infectious	children	0.0135695
Infectious	coughing	0.0130735
Infectious	severe	0.0129925
Infectious	use	0.0126212
Infectious	oxygen	0.0124915
Infectious	patient	0.0124851
Infectious	work	0.0124746
Infectious	air	0.0123001
Infectious	injuries	0.0120855
Infectious	breathe	0.01203
Infectious	cancer	0.0120145
Infectious	condition	0.0120038
Infectious	19	0.0119143
Infectious	usually	0.0118798
Infectious	conditions	0.0117751
Infectious	caused	0.0117039
Infectious	problems	0.0113564
Infectious	provider	0.011186
Infectious	high	0.0111643
Infectious	respiratory	0.010925
Infectious	head	0.0108153
Infectious	weeks	0.0107071
Infectious	copd	0.0106468
Infectious	try	0.010573
Infectious	exercise	0.0104259
Infectious	youtube	0.0103179
Infectious	normal	0.0102421
Infectious	acute	0.0102042
Infectious	medicine	0.0101993
Infectious	weaknesses	0.010194
Infectious	physical	0.0101101
Infectious	swelling	0.0100501
Infectious	cold	0.00985966
Infectious	called	0.00974137
Infectious	area	0.00967766
Infectious	team	0.00962975
Infectious	throat	0.00950053
Infectious	including	0.0093949
Infectious	worse	0.00935377
Infectious	problem	0.00930549
Infectious	medications	0.00922856
Infectious	attack	0.00917151
Infectious	failure	0.00900531
Infectious	days	0.00899505
Infectious	tissue	0.0089734
Infectious	job	0.00897226
Infectious	feeling	0.00892341
Infectious	answer	0.00891346
Infectious	symptom	0.00889307
Infectious	tests	0.00887147
Infectious	sports	0.00882319
Infectious	strength	0.00882176
Infectious	type	0.00879558
Infectious	experience	0.00877877
Infectious	occur	0.00872718
Infectious	pressure	0.00872061
Infectious	brain	0.00870976
Infectious	long	0.00866177
Infectious	person	0.00865205
Infectious	gp	0.0086237
Infectious	tension	0.00859626
Infectious	diagnosis	0.00857084
Infectious	mucus	0.00856311
Infectious	neck	0.00841835
Infectious	advice	0.00840568
Infectious	rest	0.00839296
Infectious	fatigue	0.0083776
Infectious	activity	0.00837557
Infectious	emergency	0.00833672
Infectious	medication	0.00819002
Infectious	causing	0.00812
Infectious	interview	0.00810709
Infectious	grade	0.00808098
Infectious	example	0.00803831
Infectious	things	0.0079812
Infectious	risk	0.00793447
Infectious	difficulty	0.00793438
Infectious	ice	0.00787629
Infectious	coughs	0.00773928
Infectious	right	0.00770549
Infectious	infections	0.00770113
Infectious	sign	0.00770021
Infectious	sleep	0.00767226
Infectious	used	0.00760741
Infectious	signs	0.00760699
Infectious	airway	0.00754924
Infectious	short	0.00750576
Infectious	tendon	0.00748357
Infectious	treat	0.0074435
Infectious	months	0.00743619
Infectious	pneumonia	0.00741392
Infectious	nose	0.00732583
Infectious	says	0.00729599
Infectious	therapy	0.00728129
Infectious	day	0.00727075
Infectious	dr	0.00726641
Infectious	anxiety	0.00724888
Infectious	airways	0.00724326
Infectious	mild	0.00720364
Infectious	possible	0.0071714
Infectious	stress	0.00716634
Infectious	cases	0.00711126
Infectious	flu	0.00709978
Infectious	way	0.00709848
Infectious	history	0.00698937
Infectious	medicines	0.00696817
Infectious	healthcare	0.00696313
Infectious	strengths	0.0069457
Infectious	sudden	0.00694462
Infectious	avoid	0.00692499
Infectious	good	0.00692121
Infectious	question	0.00691364
Infectious	activities	0.00690482
Infectious	sure	0.00690015
Infectious	best	0.00689659
Infectious	fevers	0.00689502
Infectious	primary	0.00686241
Infectious	tear	0.00685622
Infectious	migraines	0.00683248
Infectious	trouble	0.00682066
Infectious	underlying	0.00678797
Infectious	hours	0.00677499
Infectious	types	0.00675659
Infectious	result	0.00674149
Infectious	occurs	0.00672606
Infectious	start	0.00672401
Infectious	better	0.00670918
Infectious	10	0.00669419
Infectious	injured	0.00666599
Infectious	illness	0.0066601
Infectious	life	0.00664289
Infectious	learn	0.00655108
Infectious	associated	0.00654841
Infectious	physician	0.00645534
Infectious	reduce	0.00641594
Infectious	page	0.00640981
Infectious	related	0.00639183
Infectious	skin	0.00637394
Infectious	wheezing	0.0063357
Infectious	smoking	0.00632307
Infectious	loss	0.00632074
Infectious	low	0.00626174
Infectious	disorders	0.00623818
Infectious	improve	0.00621455
Infectious	taking	0.00621117
Infectious	changes	0.00621092
Infectious	prevent	0.00619544
Infectious	questions	0.00616003
Infectious	support	0.00612562
Infectious	inflammation	0.00610481
Infectious	cluster	0.00609422
Infectious	diseases	0.00604481
Infectious	higher	0.00603469
Infectious	treated	0.00601937
Infectious	talk	0.00600776
Infectious	contact	0.00598573
Infectious	longer	0.00596827
Infectious	term	0.00589993
Infectious	hard	0.00585493
Infectious	hospital	0.00584225
Infectious	years	0.00583161
Infectious	seek	0.00582099
Infectious	exercises	0.00577769
Infectious	using	0.00573091
Infectious	www	0.00572991
Infectious	age	0.00572846
Infectious	obstructive	0.00566806
Infectious	function	0.0056042
Infectious	treatments	0.00559587
Infectious	minutes	0.0055272
Infectious	working	0.00552226
Infectious	damage	0.00550633
Infectious	weight	0.00548298
Infectious	lower	0.00547045
Infectious	sprain	0.00546384
Infectious	suddenly	0.00546184
Infectious	allergies	0.00545475
Infectious	range	0.00538531
Infectious	clinical	0.00538185
Infectious	specific	0.00534016
Infectious	increase	0.00532339
Infectious	water	0.00532337
Infectious	attention	0.0053026
Infectious	cells	0.00528308
Infectious	research	0.00527012
Infectious	daily	0.0052493
Infectious	location	0.00523256
Infectious	dry	0.00520539
Infectious	lead	0.00518739
Infectious	experiencing	0.00517431
Infectious	bronchitis	0.00516577
Infectious	severity	0.00515287
Infectious	level	0.00515052
Infectious	year	0.00513985
Infectious	number	0.00511603
Infectious	upper	0.00510512
Infectious	pregnancy	0.00507579
Infectious	manage	0.00502117
Infectious	article	0.00497796
Infectious	difficult	0.00497774
Infectious	based	0.00496726
Infectious	pulled	0.00496692
Infectious	adults	0.00496496
Infectious	sick	0.00494177
Infectious	family	0.004934
Infectious	fluid	0.0049322
Infectious	levels	0.0049215
Infectious	rate	0.00491458
Infectious	breathless	0.00491379
Infectious	times	0.00489943
Infectious	sprains	0.00487262
Infectious	heat	0.00484329
Infectious	vomiting	0.00483781
Infectious	read	0.00483053
Infectious	control	0.00482386
Infectious	current	0.0047744
Infectious	room	0.00477319
Infectious	warm	0.00476567
Infectious	typically	0.00474983
Infectious	skills	0.00474044
Infectious	viral	0.00473942
Infectious	develop	0.0047339
Infectious	nerve	0.00472622
Infectious	smoke	0.00472196
Infectious	999	0.00471934
Infectious	sorry	0.00470362
Infectious	diagnose	0.00469411
Infectious	active	0.00469074
Infectious	surgery	0.0046805
Infectious	nausea	0.00468021
Infectious	response	0.00467206
Infectious	determine	0.00467035
Infectious	tell	0.00465959
Infectious	accompanied	0.00465624
Infectious	say	0.00465266
Infectious	leg	0.00463257
Infectious	thigh	0.00462486
Infectious	management	0.00462221
Infectious	affect	0.00461148
Infectious	center	0.00459191
Infectious	non	0.00457508
Infectious	require	0.00455366
Infectious	position	0.00454659
Infectious	women	0.00452799
Infectious	visit	0.0045187
Infectious	factors	0.00451689
Infectious	considered	0.00450824
Infectious	helpful	0.00450253
Infectious	feels	0.00449993
Infectious	ray	0.00448503
Infectious	counter	0.00445227
Infectious	2022	0.00445166
Infectious	breathshortness	0.0044411
Infectious	american	0.00443413
Infectious	check	0.00443077
Infectious	point	0.0044299
Infectious	stop	0.0044297
Infectious	company	0.00441465
Infectious	month	0.00441264
Infectious	thermometer	0.00441178
Infectious	test	0.00440185
Infectious	fibers	0.00437651
Infectious	healthy	0.00436687
Infectious	treating	0.00435649
Infectious	plan	0.0043536
Infectious	follow	0.00434407
Infectious	persistent	0.00433558
Infectious	going	0.00433438
Infectious	play	0.00433208
Infectious	triggers	0.00432553
Infectious	secondary	0.00432282
Infectious	present	0.0043226
Infectious	professional	0.00431805
Infectious	drink	0.00431137
Infectious	needed	0.00430897
Infectious	sinus	0.00430585
Infectious	happen	0.00430543
Infectious	motion	0.00430128
Infectious	clear	0.00429148
Infectious	heavy	0.00428613
Infectious	torn	0.00428059
Infectious	recovery	0.00427391
Infectious	consult	0.00427177
Infectious	helps	0.00427016
Infectious	old	0.00425683
Infectious	appointment	0.00425475
Infectious	night	0.00424608
Infectious	week	0.0042314
Infectious	100	0.0042166
Infectious	inflammatory	0.00420871
Infectious	light	0.00418463
Infectious	joint	0.00418012
Infectious	20	0.00417982
Infectious	foundation	0.00417598
Infectious	panic	0.00417355
Infectious	stay	0.00417015
Infectious	stretching	0.00416684
Infectious	complete	0.00415358
Infectious	case	0.00413528
Infectious	syndrome	0.00413179
Infectious	immune	0.00411832
Infectious	heal	0.00411604
Infectious	running	0.00411456
Infectious	process	0.00411099
Infectious	provide	0.00410994
Infectious	early	0.00410435
Infectious	effects	0.00410399
Infectious	increased	0.00409622
Infectious	positive	0.00409438
Infectious	allergic	0.00409397
Infectious	relief	0.00409367
Infectious	lie	0.00407888
Infectious	30	0.00407553
Infectious	training	0.00406922
Infectious	face	0.00406856
Infectious	making	0.00404838
Infectious	tears	0.00404818
Infectious	edit	0.00403405
Infectious	general	0.0040277
Infectious	lack	0.00402653
Infectious	moderate	0.00402548
Infectious	ways	0.00402295
Infectious	911	0.00402282
Infectious	hot	0.0040101
Infectious	mouth	0.00400882
Infectious	depends	0.00400585
Infectious	12	0.00400514
Infectious	greatest	0.00399923
Infectious	discomfort	0.00399277
Infectious	free	0.0039853
Infectious	arms	0.0039825
Infectious	study	0.00397337
Infectious	examples	0.00397289
Infectious	reflux	0.00396696
Infectious	15	0.00396087
Infectious	order	0.00396004
Infectious	change	0.00395986
Infectious	clinic	0.00395922
Infectious	depending	0.00394237
Infectious	md	0.00392757
Infectious	strained	0.00392575
Infectious	virus	0.00390836
Infectious	ibuprofen	0.00390728
Infectious	sound	0.00390663
Infectious	trigger	0.00390483
Infectious	lasts	0.00390198
Infectious	nasal	0.00389826
Infectious	national	0.00389789
Infectious	practice	0.00389145
Infectious	cardiac	0.00389128
Infectious	return	0.0038887
Infectious	techniques	0.00388765
Infectious	quickly	0.00388087
Infectious	tight	0.00387267
Infectious	anti	0.00387178
Infectious	24	0.00386938
Infectious	content	0.00384324
Infectious	testing	0.0038203
Infectious	tightness	0.00381644
Infectious	examination	0.00381537
Infectious	attacks	0.00379722
Infectious	Ö²	0.003795
Infectious	degrees	0.00378749
Infectious	place	0.0037786
Infectious	alcohol	0.00376856
Infectious	commonly	0.00376222
Infectious	embolism	0.00375582
Infectious	small	0.00373778
Infectious	group	0.00373629
Infectious	relieve	0.00373241
Infectious	website	0.00372736
Infectious	recommend	0.00371682
Infectious	issues	0.00371649
Infectious	seen	0.00371209
Infectious	hamstring	0.00369411
Infectious	lots	0.00368009
Infectious	overuse	0.00367703
Infectious	carbon	0.00366786
Infectious	compression	0.00366747
Infectious	walking	0.00366712
Infectious	results	0.00365481
Infectious	ability	0.00364086
Infectious	world	0.0036305
Infectious	hand	0.00363034
Infectious	consider	0.0036301
Infectious	obesity	0.00362885
Infectious	fluids	0.00362344
Infectious	jaw	0.0036121
Infectious	clot	0.0036057
Infectious	effective	0.00360171
Infectious	allergy	0.00359873
Infectious	food	0.00357731
Infectious	main	0.00356383
Infectious	quality	0.00355757
Infectious	healing	0.00354295
Infectious	onset	0.00354185
Infectious	properly	0.00354036
Infectious	reasons	0.00353436
Infectious	appropriate	0.0035325
Infectious	hands	0.00352056
Infectious	department	0.00351841
Infectious	baby	0.00351784
Infectious	swollen	0.00349054
Infectious	sport	0.00348911
Infectious	post	0.00348894
Infectious	course	0.00348802
Infectious	site	0.00348645
Infectious	data	0.00347512
Infectious	productive	0.00347117
Infectious	honey	0.00347006
Infectious	struggling	0.0034686
Infectious	sensation	0.00346827
Infectious	disorder	0.00346343
Infectious	stretch	0.00345832
Infectious	vessels	0.00345761
Infectious	reflex	0.003457
Infectious	vision	0.00345537
Infectious	continue	0.00344967
Infectious	bad	0.00344801
Infectious	usual	0.00344741
Infectious	sore	0.00344618
Infectious	english	0.00344553
Infectious	fibrosis	0.00344544
Infectious	regular	0.00342562
Infectious	review	0.00342307
Infectious	flow	0.00341907
Infectious	tissues	0.00341011
Infectious	red	0.00340996
Infectious	hip	0.00339427
Infectious	frequent	0.00338171
Infectious	drugs	0.00338048
Infectious	young	0.00337732
Infectious	slowly	0.00337545
Infectious	bruising	0.00337383
Infectious	answers	0.00336729
Infectious	potential	0.00335865
Infectious	deep	0.0033523
Infectious	eyes	0.0033508
Infectious	eye	0.00333493
Infectious	movement	0.0033273
Infectious	worry	0.0033193
Infectious	past	0.00331836
Infectious	lasted	0.00331503
Infectious	areas	0.00331212
Infectious	taken	0.00330929
Infectious	fact	0.0032943
Infectious	soft	0.003287
Infectious	advanced	0.00328602
Infectious	school	0.0032835
Infectious	completely	0.00328228
Infectious	understand	0.00327912
Infectious	hypertension	0.00327467
Infectious	reason	0.00327428
Infectious	really	0.00327409
Infectious	acetaminophen	0.00326272
Infectious	uncomfortable	0.00325351
Infectious	painful	0.00325043
Infectious	knee	0.00323766
Infectious	started	0.00323683
Infectious	options	0.00322791
Infectious	doctors	0.00321871
Infectious	asked	0.00321258
Infectious	action	0.00321164
Infectious	left	0.00320469
Infectious	access	0.00320334
Infectious	exposure	0.003202
Infectious	ear	0.00320132
Infectious	significant	0.00319473
Infectious	recommended	0.00319342
Infectious	simple	0.00319121
Infectious	rare	0.00318671
Infectious	lips	0.00318301
Infectious	evaluation	0.00317858
Infectious	lifestyle	0.00317627
Infectious	rehabilitation	0.00317537
Infectious	2020	0.0031738
Infectious	key	0.00317352
Infectious	checked	0.00317212
Infectious	org	0.00317034
Infectious	experienced	0.00317027
Infectious	great	0.00316696
Infectious	second	0.00315601
Infectious	anemia	0.00315418
Infectious	bacterial	0.00315217
Infectious	lying	0.00314575
Infectious	reading	0.00314303
Infectious	perform	0.00314223
Infectious	poor	0.00313582
Infectious	sitting	0.00313447
Infectious	lot	0.00313196
Infectious	tract	0.00312877
Infectious	frequently	0.0031285
Infectious	evidence	0.00312694
Infectious	trying	0.00311979
Infectious	set	0.0031189
Infectious	easier	0.00310825
Infectious	period	0.00310792
Infectious	aspirin	0.0031023
Infectious	weak	0.00309973
Infectious	stomach	0.00309865
Infectious	list	0.00309778
Infectious	uk	0.00309224
Infectious	diagnostic	0.00309097
Infectious	terms	0.00308146
Infectious	easily	0.00308084
Infectious	ct	0.003078
Infectious	urgent	0.00306319
Infectious	manager	0.00305257
Infectious	rapid	0.00304568
Infectious	degree	0.00304549
Infectious	easy	0.00304312
Infectious	identify	0.00304077
Infectious	remember	0.00304058
Infectious	reviewed	0.00303178
Infectious	natural	0.00302688
Infectious	season	0.00302249
Infectious	younger	0.00302202
Infectious	run	0.00302104
Infectious	particularly	0.00301134
Infectious	step	0.00300553
Infectious	additional	0.00300375
Infectious	nerves	0.00300308
Infectious	older	0.00300235
Infectious	similar	0.00298811
Infectious	future	0.0029851
Infectious	al	0.00297823
Infectious	fast	0.00297787
Infectious	initial	0.0029759
Infectious	spinal	0.0029756
Infectious	program	0.00297491
Infectious	elevation	0.00296473
Infectious	phlegm	0.00295894
Infectious	spread	0.00295478
Infectious	athlete	0.00295282
Infectious	university	0.0029528
Infectious	speaking	0.00295151
Infectious	temperatures	0.00295104
Infectious	proper	0.00295002
Infectious	antibiotics	0.00294622
Infectious	legs	0.00294335
Infectious	discuss	0.00293456
Infectious	stroke	0.00293405
Infectious	probably	0.00292672
Infectious	threatening	0.00292073
Infectious	points	0.00291297
Infectious	interviewer	0.00291111
Infectious	exam	0.00290508
Infectious	bacteria	0.00290326
Infectious	ease	0.00289935
Infectious	reported	0.0028945
Infectious	suffering	0.00289307
Infectious	difficulties	0.00289194
Infectious	includes	0.00289029
Infectious	gerd	0.00288513
Infectious	involved	0.00287833
Infectious	imaging	0.00287565
Infectious	generally	0.00287313
Infectious	guide	0.00287298
Infectious	dioxide	0.0028728
Infectious	limited	0.00286906
Infectious	yellow	0.00286515
Infectious	relax	0.00286447
Infectious	bleeding	0.00285958
Infectious	involve	0.00285852
Infectious	impact	0.00285549
Infectious	tasks	0.00285061
Infectious	extra	0.00284872
Infectious	exertion	0.00284798
Infectious	focus	0.00284479
Infectious	energy	0.00284233
Infectious	nervous	0.00284181
Infectious	build	0.00283814
Infectious	morning	0.00282671
Infectious	form	0.00282618
Infectious	illnesses	0.00282306
Infectious	plenty	0.00281579
Infectious	friends	0.00280804
Infectious	specialist	0.00280358
Infectious	dyspnoea	0.00280064
Infectious	business	0.00280034
Infectious	remedies	0.00279209
Infectious	feet	0.00278579
Infectious	wet	0.00278542
Infectious	required	0.00278021
Infectious	decrease	0.00277848
Infectious	strong	0.00277168
Infectious	works	0.00276876
Infectious	coronavirus	0.002761
Infectious	eating	0.00275375
Infectious	studies	0.00275131
Infectious	bone	0.00274574
Infectious	public	0.00273838
Infectious	personal	0.00273507
Infectious	chills	0.00273437
Infectious	extreme	0.00273169
Infectious	tips	0.00272578
Infectious	comfortable	0.00272477
Infectious	idiopathic	0.00272471
Infectious	notice	0.00272004
Infectious	shows	0.00271977
Infectious	aches	0.00271821
Infectious	recent	0.00271597
Infectious	hiring	0.00271093
Infectious	unable	0.00270952
Infectious	slow	0.00270813
Infectious	produce	0.00270716
Infectious	scan	0.00270567
Infectious	requires	0.00269745
Infectious	tendons	0.00269455
Infectious	foods	0.00269237
Infectious	bring	0.0026911
Infectious	negative	0.00268878
Infectious	browser	0.00268694
Infectious	prescribed	0.00268495
Infectious	breaths	0.00268315
Infectious	game	0.00268274
Infectious	prescribe	0.00268208
Infectious	steps	0.002676
Infectious	recover	0.00267369
Infectious	apply	0.00267302
Infectious	48	0.00267161
Infectious	local	0.00266993
Infectious	phase	0.00266874
Infectious	approach	0.00266572
Infectious	2019	0.00266441
Infectious	pulse	0.00266188
Infectious	offer	0.00266129
Infectious	dizziness	0.00265685
Infectious	congestion	0.00265593
Infectious	real	0.00264966
Infectious	services	0.00264927
Infectious	diagnosed	0.00264565
Infectious	37	0.00264117
Infectious	institute	0.00263995
Infectious	drug	0.00263592
Infectious	major	0.00262593
Infectious	seizure	0.00262548
Infectious	avoiding	0.00262355
Infectious	acid	0.0026229
Infectious	joints	0.00262019
Infectious	role	0.00261382
Infectious	force	0.00261252
Infectious	addition	0.00261042
Infectious	14	0.0026073
Infectious	open	0.00260614
Infectious	drip	0.00260551
Infectious	flat	0.00260457
Infectious	involves	0.00259688
Infectious	dangerous	0.00259582
Infectious	fight	0.00259456
Infectious	rash	0.00259379
Infectious	issue	0.00259143
Infectious	project	0.00258958
Infectious	dust	0.00258913
Infectious	prior	0.00258586
Infectious	viruses	0.00258433
Infectious	prevention	0.00258155
Infectious	runny	0.00257644
Infectious	diet	0.00257423
Infectious	tend	0.0025724
Infectious	variety	0.00256951
Infectious	scar	0.00256778
Infectious	turn	0.00256574
Infectious	emphysema	0.00256386
Infectious	accurate	0.00256338
Infectious	0	0.00256174
Infectious	philadelphia	0.00256169
Infectious	wasting	0.00255618
Infectious	love	0.00255472
Infectious	groups	0.00255354
Infectious	chemical	0.00255342
Infectious	mri	0.00255181
Infectious	protect	0.00255134
Infectious	irritants	0.00255012
Infectious	critical	0.00254112
Infectious	phone	0.00253978
Infectious	spreads	0.00253704
Infectious	google	0.0025305
Infectious	worsening	0.00253013
Infectious	central	0.00252556
Infectious	managing	0.00252417
Infectious	starts	0.00252063
Infectious	physicians	0.00251776
Infectious	education	0.00251771
Infectious	colds	0.00250941
Infectious	normally	0.00250668
Infectious	journal	0.00250516
Infectious	intense	0.00250075
Infectious	quite	0.00249932
Infectious	leading	0.00249695
Infectious	standing	0.00249596
Infectious	inside	0.0024956
Infectious	scarring	0.00249192
Infectious	balance	0.00248988
Infectious	reducing	0.0024886
Infectious	association	0.00248787
Infectious	caffeine	0.00248659
Infectious	dehydration	0.00248561
Infectious	state	0.00248493
Infectious	cool	0.00248355
Infectious	view	0.00248327
Infectious	333	0.00246766
Infectious	reaction	0.00246659
Infectious	effort	0.00246467
Infectious	break	0.00246357
Infectious	takes	0.00246285
Infectious	faster	0.00246119
Infectious	feedback	0.00246063
Infectious	individual	0.0024606
Infectious	biggest	0.0024595
Infectious	url	0.0024583
Infectious	cord	0.00245208
Infectious	diaphragm	0.00245016
Infectious	indicate	0.00244806
Infectious	TRUE	0.00244501
Infectious	felt	0.00244495
Infectious	abnormal	0.00244286
Infectious	vary	0.00244124
Infectious	11	0.00244077
Infectious	thing	0.00244012
Infectious	kind	0.0024358
Infectious	doi	0.00243447
Infectious	multiple	0.00243244
Infectious	pa	0.00242516
Infectious	foreign	0.00242196
Infectious	complications	0.00241632
Infectious	distress	0.00241483
Infectious	office	0.00241425
Infectious	honest	0.00241214
Infectious	ankle	0.00240683
Infectious	cookie	0.00240288
Infectious	analysis	0.00240241
Infectious	exercising	0.00239977
Infectious	seizures	0.00239496
Infectious	note	0.00239105
Infectious	mayo	0.0023898
Infectious	growth	0.00238852
Infectious	moving	0.00238805
Infectious	febrile	0.0023869
Infectious	web	0.00238423
Infectious	share	0.00238302
Infectious	calf	0.00238251
Infectious	figure	0.0023824
Infectious	allow	0.0023774
Infectious	suggest	0.00236965
Infectious	hold	0.00236847
Infectious	massage	0.00236842
Infectious	spine	0.00236813
Infectious	sleeping	0.0023672
Infectious	greater	0.002367
Infectious	athletes	0.00236443
Infectious	pattern	0.00236053
Infectious	babies	0.00235864
Infectious	confusion	0.00235832
Infectious	sickyou	0.00235463
Infectious	news	0.00235133
Infectious	large	0.00234931
Infectious	difference	0.00234868
Infectious	schedule	0.00234661
Infectious	overall	0.00234637
Infectious	table	0.00234271
Infectious	society	0.00234155
Infectious	adult	0.00233842
Infectious	soon	0.00233613
Infectious	stretched	0.00233249
Infectious	posture	0.00232958
Infectious	therapist	0.00232833
Infectious	resources	0.00232465
Infectious	rule	0.00232402
Infectious	big	0.00232285
Infectious	drops	0.00232215
Infectious	prescription	0.00232123
Infectious	suffer	0.00232033
Infectious	sit	0.00231907
Infectious	sputum	0.00231748
Infectious	fibres	0.00231659
Infectious	version	0.00231611
Infectious	drinking	0.00231469
Infectious	therapies	0.00231426
Infectious	stiff	0.00231246
Infectious	men	0.0023117
Infectious	minor	0.00231144
Infectious	38	0.00231126
Infectious	live	0.00230797
Infectious	administrator	0.00230367
Infectious	british	0.00230246
Infectious	address	0.0023009
Infectious	forehead	0.00229315
Infectious	muscular	0.00229096
Infectious	essential	0.00229038
Infectious	goal	0.00228734
Infectious	breathif	0.00228565
Infectious	regularly	0.00228355
Infectious	products	0.00228279
Infectious	episodes	0.00228223
Infectious	shoulder	0.00228087
Infectious	altitude	0.00227997
Infectious	requested	0.00227869
Infectious	performance	0.00227833
Infectious	sensitivity	0.00227463
Infectious	create	0.00227087
Infectious	email	0.00226934
Infectious	lasting	0.00226903
Infectious	kids	0.00226832
Infectious	coping	0.00226071
Infectious	minute	0.00225993
Infectious	previous	0.0022568
Infectious	2021	0.00225566
Infectious	neurological	0.00224854
Infectious	infectious	0.00224841
Infectious	abdominal	0.00224827
Infectious	stairs	0.00224355
Infectious	rejected	0.00224171
Infectious	diagnosing	0.00223342
Infectious	anklesit	0.00223233
Infectious	receive	0.00223029
Infectious	international	0.00222744
Infectious	harder	0.00222429
Infectious	matter	0.00222322
Infectious	intensity	0.00222272
Infectious	arteries	0.00222208
Infectious	evaluate	0.00222068
Infectious	surgical	0.00221944
Infectious	cardiovascular	0.00221164
Infectious	straight	0.00220934
Infectious	parents	0.00220873
Infectious	aura	0.00220155
Infectious	living	0.00220049
Infectious	vocal	0.00220003
Infectious	shown	0.00219934
Infectious	career	0.00219861
Infectious	trauma	0.00219397
Infectious	leave	0.00219351
Infectious	mind	0.00218846
Infectious	sounds	0.00218732
Infectious	forward	0.00218647
Infectious	uses	0.00218522
Infectious	accident	0.0021841
Infectious	add	0.00218135
Infectious	wall	0.00218021
Infectious	2018	0.00217854
Infectious	tearing	0.00217537
Infectious	unless	0.00217172
Infectious	dose	0.00217099
Infectious	walk	0.00216582
Infectious	published	0.00216416
Infectious	band	0.00216244
Infectious	hour	0.00216015
Infectious	shape	0.00215543
Infectious	gradually	0.00215485
Infectious	frequency	0.00215444
Infectious	track	0.00215337
Infectious	supporting	0.00215001
Infectious	accessed	0.00214993
Infectious	concerned	0.00214379
Infectious	duration	0.00214221
Infectious	ligament	0.00214196
Infectious	pull	0.00214152
Infectious	referred	0.00214133
Infectious	resting	0.00214075
Infectious	carers	0.00213769
Infectious	50	0.00213584
Infectious	congestive	0.0021353
Infectious	irritation	0.00213309
Infectious	members	0.00213095
Infectious	source	0.00213072
Infectious	percent	0.0021287
Infectious	med	0.00212653
Infectious	hear	0.00212524
Infectious	postnasal	0.00212319
Infectious	controlled	0.00211181
Infectious	rise	0.0021107
Infectious	instructions	0.00211004
Infectious	croup	0.0021084
Infectious	rhythm	0.00210816
Infectious	gas	0.00210551
Infectious	choking	0.00210442
Infectious	orthopedic	0.00210438
Infectious	allergens	0.00209841
Infectious	write	0.00208871
Infectious	cancerany	0.00208784
Infectious	organs	0.00208727
Infectious	abdomen	0.00208253
Infectious	supplemental	0.00208238
Infectious	tablet	0.00207628
Infectious	fully	0.0020751
Infectious	elsevier	0.00207432
Infectious	environment	0.00207423
Infectious	relaxation	0.00207408
Infectious	simply	0.00207286
Infectious	influenza	0.0020728
Infectious	ligaments	0.00207187
Infectious	respond	0.00206759
Infectious	supply	0.0020635
Infectious	13	0.00206018
Infectious	fainting	0.00205857
Infectious	idea	0.0020555
Infectious	guidelines	0.00205489
Infectious	described	0.00205275
Infectious	stage	0.0020483
Infectious	classification	0.00204748
Infectious	rice	0.0020396
Infectious	whooping	0.0020384
Infectious	measure	0.00203771
Infectious	occurred	0.00203328
Infectious	cell	0.00203031
Infectious	damaged	0.00202826
Infectious	800	0.00202736
Infectious	blue	0.00202698
Infectious	cover	0.00202549
Infectious	contraction	0.00202509
Infectious	places	0.00202365
Infectious	improvement	0.00202265
Infectious	individuals	0.00202039
Infectious	assessment	0.0020183
Infectious	understanding	0.00201736
Infectious	editorial	0.00201514
Infectious	arm	0.00201402
Infectious	shoulders	0.00201283
Infectious	saying	0.00201011
Infectious	meningitis	0.00200794
Infectious	thought	0.00200715
Infectious	quit	0.00200325
Infectious	safety	0.00200227
Infectious	safe	0.00199976
Infectious	service	0.00199736
Infectious	talking	0.00199568
Infectious	fall	0.00199083
Infectious	death	0.00199042
Infectious	parts	0.00198914
Infectious	tuberculosis	0.0019852
Infectious	choose	0.00198499
Infectious	mental	0.00197965
Infectious	deeply	0.00197915
Infectious	emotional	0.00197888
Infectious	refer	0.00197627
Infectious	swot	0.00197576
Infectious	speak	0.00197192
Infectious	bronchiectasis	0.00197147
Infectious	bed	0.00196948
Infectious	neuromuscular	0.00196918
Infectious	internal	0.00196597
Infectious	eds	0.0019659
Infectious	16	0.00196426
Infectious	goals	0.00196421
Infectious	increases	0.00196256
Infectious	director	0.00195923
Infectious	environmental	0.00195732
Infectious	expect	0.0019573
Infectious	lifting	0.00195694
Infectious	ones	0.00195661
Infectious	routine	0.00195637
Infectious	workout	0.00195461
Infectious	pursed	0.00195334
Cancer	breast	0.100666
Cancer	pain	0.065827
Cancer	cough	0.0467037
Cancer	cancer	0.0295628
Cancer	symptoms	0.0260326
Cancer	night	0.0249212
Cancer	swallowing	0.0236135
Cancer	diarrhea	0.0232747
Cancer	blood	0.0229671
Cancer	sweats	0.022797
Cancer	doctor	0.0224813
Cancer	urine	0.0220652
Cancer	skin	0.0217705
Cancer	food	0.0213621
Cancer	chronic	0.0212138
Cancer	vomiting	0.0194289
Cancer	women	0.0190736
Cancer	child	0.0186053
Cancer	breasts	0.0185259
Cancer	lymph	0.0180068
Cancer	treatment	0.0178557
Cancer	common	0.0175201
Cancer	help	0.0174981
Cancer	abdominal	0.0174285
Cancer	dysphagia	0.0172644
Cancer	body	0.016529
Cancer	infection	0.0162395
Cancer	disease	0.0161215
Cancer	swelling	0.0158462
Cancer	rash	0.01579
Cancer	nodes	0.0157693
Cancer	book	0.0149797
Cancer	medical	0.0149016
Cancer	lump	0.0147926
Cancer	health	0.0146963
Cancer	children	0.0146655
Cancer	include	0.0140978
Cancer	stomach	0.0140879
Cancer	throat	0.0140754
Cancer	people	0.0138653
Cancer	patients	0.0135083
Cancer	care	0.0134551
Cancer	choking	0.0134462
Cancer	usually	0.0133109
Cancer	feel	0.0126221
Cancer	esophagus	0.0124552
Cancer	caused	0.0117267
Cancer	time	0.0117258
Cancer	condition	0.011632
Cancer	changes	0.0115635
Cancer	swollen	0.0114433
Cancer	weakness	0.0112951
Cancer	hematuria	0.0111416
Cancer	foods	0.0111027
Cancer	conditions	0.0108292
Cancer	lumps	0.0107801
Cancer	provider	0.0107495
Cancer	itch	0.010426
Cancer	use	0.0103103
Cancer	chest	0.0102945
Cancer	kidney	0.0101864
Cancer	tissue	0.0100275
Cancer	nipple	0.0100169
Cancer	medications	0.00994388
Cancer	sleep	0.0098928
Cancer	problems	0.00988246
Cancer	pneumonia	0.00976664
Cancer	risk	0.00973123
Cancer	infections	0.00966113
Cancer	tests	0.00952606
Cancer	severe	0.00951742
Cancer	coughing	0.00948577
Cancer	area	0.00928895
Cancer	nausea	0.00920871
Cancer	patient	0.00904102
Cancer	red	0.00903917
Cancer	weeks	0.00898551
Cancer	fever	0.00895547
Cancer	normal	0.00894987
Cancer	dr	0.00886838
Cancer	printabout	0.00880518
Cancer	signs	0.00875811
Cancer	baby	0.00874404
Cancer	fluid	0.00871075
Cancer	says	0.00869835
Cancer	small	0.00868785
Cancer	experience	0.0086679
Cancer	diagnosis	0.00863456
Cancer	asthma	0.00858589
Cancer	cases	0.00855995
Cancer	pregnancy	0.00850064
Cancer	mouth	0.00849395
Cancer	lower	0.00848606
Cancer	milk	0.00846238
Cancer	including	0.00838366
Cancer	mastitis	0.0081913
Cancer	inflammation	0.00813258
Cancer	eating	0.00813136
Cancer	bladder	0.00806251
Cancer	water	0.00804525
Cancer	swallow	0.00803947
Cancer	try	0.00802371
Cancer	medicine	0.00798728
Cancer	rashes	0.00789988
Cancer	problem	0.0078576
Cancer	right	0.00780039
Cancer	difficulty	0.00778096
Cancer	cells	0.00774049
Cancer	period	0.00773581
Cancer	called	0.0077293
Cancer	reflux	0.00772389
Cancer	associated	0.00768543
Cancer	sweating	0.00768473
Cancer	work	0.00767965
Cancer	age	0.00764167
Cancer	low	0.00763095
Cancer	related	0.00762026
Cancer	test	0.0076115
Cancer	occur	0.00753691
Cancer	days	0.00750897
Cancer	urinary	0.00749884
Cancer	menstrual	0.00748908
Cancer	tract	0.00747473
Cancer	hot	0.00745051
Cancer	used	0.00744439
Cancer	treat	0.00742434
Cancer	therapy	0.00738739
Cancer	tenderness	0.00732636
Cancer	underlying	0.00731159
Cancer	bowel	0.00730998
Cancer	sign	0.00714946
Cancer	history	0.0071339
Cancer	10	0.00709777
Cancer	possible	0.00708074
Cancer	lung	0.0070797
Cancer	day	0.00706798
Cancer	healthcare	0.00704511
Cancer	heart	0.00703611
Cancer	long	0.00703119
Cancer	avoid	0.00694949
Cancer	symptom	0.00693055
Cancer	acute	0.00689246
Cancer	contact	0.00685974
Cancer	physical	0.00685737
Cancer	non	0.00685331
Cancer	breastfeeding	0.00684755
Cancer	benign	0.00683315
Cancer	injury	0.00682377
Cancer	muscle	0.00676828
Cancer	high	0.00676591
Cancer	muscles	0.00676179
Cancer	type	0.0067057
Cancer	years	0.00668116
Cancer	lead	0.00659555
Cancer	hard	0.00658015
Cancer	surgery	0.00654376
Cancer	medicines	0.00653555
Cancer	cycle	0.00653003
Cancer	better	0.00652724
Cancer	disorders	0.00650038
Cancer	person	0.00647697
Cancer	inflammatory	0.0064695
Cancer	painful	0.00644828
Cancer	weight	0.00642129
Cancer	causing	0.00639396
Cancer	reduce	0.00638569
Cancer	life	0.00638327
Cancer	treatments	0.00635852
Cancer	neck	0.00634475
Cancer	menopause	0.00633188
Cancer	hours	0.00632791
Cancer	way	0.00632475
Cancer	itchy	0.00632414
Cancer	upper	0.00629043
Cancer	best	0.00628948
Cancer	dry	0.00627849
Cancer	cold	0.00627175
Cancer	medication	0.0062594
Cancer	hormone	0.00622641
Cancer	start	0.00618763
Cancer	taking	0.00613986
Cancer	study	0.00610971
Cancer	good	0.00608599
Cancer	treated	0.00608155
Cancer	clinical	0.00607813
Cancer	occurs	0.00606991
Cancer	lungs	0.00604574
Cancer	esophageal	0.00602755
Cancer	gp	0.00600426
Cancer	acid	0.00597843
Cancer	change	0.0059478
Cancer	types	0.00593854
Cancer	sure	0.00591452
Cancer	diet	0.00591285
Cancer	dehydration	0.00591072
Cancer	bra	0.00590648
Cancer	emergency	0.0058848
Cancer	result	0.00587505
Cancer	things	0.00586186
Cancer	example	0.00583872
Cancer	spine	0.00583486
Cancer	prevent	0.00576552
Cancer	itching	0.00574783
Cancer	eat	0.00572875
Cancer	loss	0.00572641
Cancer	drink	0.00571589
Cancer	pressure	0.00569793
Cancer	breathing	0.00569165
Cancer	cysts	0.0056676
Cancer	airway	0.00565565
Cancer	sore	0.00563006
Cancer	feeling	0.00562733
Cancer	exercise	0.00561685
Cancer	team	0.00560959
Cancer	abdomen	0.00560626
Cancer	exam	0.00556058
Cancer	covid	0.00554747
Cancer	size	0.00554085
Cancer	cyclical	0.00552291
Cancer	talk	0.00551259
Cancer	clear	0.00545905
Cancer	using	0.00545289
Cancer	respiratory	0.00542284
Cancer	imaging	0.0054104
Cancer	gerd	0.0053861
Cancer	temperature	0.00538545
Cancer	antibiotics	0.00537237
Cancer	worse	0.00534796
Cancer	specific	0.00534514
Cancer	syndrome	0.00531882
Cancer	legs	0.00531069
Cancer	early	0.0053048
Cancer	stress	0.00528833
Cancer	develop	0.00528149
Cancer	questions	0.00528115
Cancer	persistent	0.00528061
Cancer	physician	0.00527917
Cancer	diseases	0.00527824
Cancer	glands	0.00527193
Cancer	mastalgia	0.00526531
Cancer	liquids	0.00526485
Cancer	discomfort	0.00525116
Cancer	air	0.00523155
Cancer	appointment	0.00522801
Cancer	adults	0.00522423
Cancer	edema	0.00519087
Cancer	family	0.00516889
Cancer	months	0.0051658
Cancer	typically	0.0051624
Cancer	factors	0.00515924
Cancer	hormonal	0.00515319
Cancer	control	0.00514777
Cancer	examination	0.00513512
Cancer	bacteria	0.00512413
Cancer	biopsy	0.00511848
Cancer	brain	0.00509561
Cancer	year	0.00507184
Cancer	learn	0.00506418
Cancer	check	0.00504361
Cancer	fluids	0.00502624
Cancer	improve	0.005005
Cancer	present	0.00496384
Cancer	affect	0.00493148
Cancer	support	0.00492154
Cancer	evaluation	0.00490031
Cancer	lasts	0.00484441
Cancer	mammogram	0.00483428
Cancer	drugs	0.00481669
Cancer	heat	0.00481118
Cancer	illness	0.00480978
Cancer	research	0.00479001
Cancer	sweat	0.00475807
Cancer	mucus	0.00475663
Cancer	nerve	0.00475566
Cancer	determine	0.00474327
Cancer	hormones	0.00474064
Cancer	head	0.00473863
Cancer	spinal	0.0047266
Cancer	stones	0.00472009
Cancer	liquid	0.00471124
Cancer	primary	0.00469199
Cancer	notice	0.00468831
Cancer	experiencing	0.00465818
Cancer	immune	0.0046478
Cancer	times	0.00464228
Cancer	increase	0.00463759
Cancer	flu	0.00463634
Cancer	viral	0.0046279
Cancer	md	0.0046183
Cancer	term	0.00461265
Cancer	seek	0.00461198
Cancer	hospital	0.00460126
Cancer	19	0.00459216
Cancer	nose	0.00458911
Cancer	dermatitis	0.0045821
Cancer	mild	0.00457558
Cancer	woman	0.00456534
Cancer	effects	0.00454531
Cancer	weaknesses	0.00453428
Cancer	tender	0.00452295
Cancer	american	0.0045212
Cancer	visit	0.00451477
Cancer	diagnosed	0.00450529
Cancer	older	0.00450155
Cancer	levels	0.00449575
Cancer	counter	0.00449226
Cancer	discharge	0.00447561
Cancer	allergies	0.0044676
Cancer	youtube	0.004435
Cancer	feeding	0.00443017
Cancer	ultrasound	0.00442912
Cancer	large	0.00441336
Cancer	recurrent	0.00441059
Cancer	based	0.00439062
Cancer	rest	0.00438708
Cancer	coughs	0.00438279
Cancer	form	0.00434436
Cancer	center	0.00433701
Cancer	leg	0.00432479
Cancer	warm	0.00432259
Cancer	vomit	0.00429999
Cancer	cyclic	0.00429412
Cancer	commonly	0.0042934
Cancer	young	0.00426706
Cancer	management	0.00426597
Cancer	allergic	0.00426319
Cancer	reasons	0.00425583
Cancer	disorder	0.00424816
Cancer	recommend	0.00424813
Cancer	attention	0.00423478
Cancer	needed	0.00421071
Cancer	advice	0.00420201
Cancer	drinking	0.0041989
Cancer	12	0.00419422
Cancer	case	0.00419321
Cancer	provide	0.00418099
Cancer	feet	0.0041775
Cancer	doctors	0.0041696
Cancer	longer	0.00416283
Cancer	answer	0.00416014
Cancer	prostate	0.00415201
Cancer	results	0.0041459
Cancer	left	0.00412557
Cancer	aspiration	0.00411624
Cancer	happen	0.00411496
Cancer	number	0.00410629
Cancer	areas	0.00410185
Cancer	cancerous	0.00409918
Cancer	redness	0.00409882
Cancer	mass	0.00409437
Cancer	going	0.00404833
Cancer	issues	0.00404627
Cancer	job	0.00403492
Cancer	page	0.00401884
Cancer	sensation	0.00401422
Cancer	bacterial	0.00401181
Cancer	healthy	0.00399351
Cancer	generally	0.00399053
Cancer	cyst	0.00397971
Cancer	tube	0.00397894
Cancer	old	0.00397676
Cancer	trouble	0.00397538
Cancer	process	0.00396975
Cancer	speech	0.00396576
Cancer	cat	0.00396176
Cancer	studies	0.00395651
Cancer	testing	0.00395228
Cancer	general	0.00395076
Cancer	relieve	0.00394933
Cancer	alcohol	0.00394803
Cancer	rare	0.00393049
Cancer	stop	0.0039185
Cancer	bleeding	0.00390406
Cancer	clinic	0.00390135
Cancer	read	0.00389486
Cancer	fatigue	0.00389083
Cancer	lymphoma	0.00389042
Cancer	anti	0.00388793
Cancer	kidneys	0.00388776
Cancer	follow	0.0038793
Cancer	spread	0.00387018
Cancer	relief	0.00385886
Cancer	difficult	0.00385751
Cancer	digestive	0.00384401
Cancer	national	0.00384312
Cancer	www	0.00383603
Cancer	tell	0.00383538
Cancer	article	0.00383199
Cancer	function	0.00382562
Cancer	bed	0.00382535
Cancer	tumors	0.00382364
Cancer	free	0.0038127
Cancer	cancers	0.00380179
Cancer	Ö²	0.00379619
Cancer	increased	0.00378844
Cancer	point	0.00378236
Cancer	seen	0.00378015
Cancer	enlarged	0.00377936
Cancer	nerves	0.00376186
Cancer	eczema	0.00374942
Cancer	daily	0.00374517
Cancer	week	0.00374238
Cancer	specialist	0.00373995
Cancer	diagnostic	0.00373015
Cancer	men	0.00372866
Cancer	stuck	0.00372022
Cancer	node	0.00371687
Cancer	professional	0.00371339
Cancer	accompanied	0.00371327
Cancer	breath	0.00371102
Cancer	24	0.00370879
Cancer	excessive	0.0036964
Cancer	effective	0.00369511
Cancer	frequent	0.00369055
Cancer	continue	0.00368868
Cancer	content	0.003686
Cancer	oral	0.00368025
Cancer	ct	0.00367625
Cancer	hand	0.00366464
Cancer	virus	0.00365453
Cancer	stool	0.00364332
Cancer	tumor	0.00364324
Cancer	order	0.00363745
Cancer	ways	0.00363521
Cancer	irritation	0.00361013
Cancer	reaction	0.00360659
Cancer	review	0.00360589
Cancer	helps	0.00360424
Cancer	gastroesophageal	0.00360316
Cancer	drug	0.00359965
Cancer	30	0.00358796
Cancer	dog	0.00358095
Cancer	estrogen	0.00358069
Cancer	pulmonary	0.00356837
Cancer	quickly	0.00356536
Cancer	smoking	0.00355848
Cancer	products	0.00355729
Cancer	month	0.00355697
Cancer	response	0.00352758
Cancer	allergy	0.00352319
Cancer	interview	0.00351707
Cancer	question	0.00351692
Cancer	fibrocystic	0.00351681
Cancer	ducts	0.0035152
Cancer	airways	0.00351483
Cancer	periods	0.00351394
Cancer	quality	0.00351143
Cancer	nipples	0.00350443
Cancer	options	0.00350086
Cancer	helpful	0.00349746
Cancer	damage	0.00348885
Cancer	recommended	0.00347739
Cancer	ray	0.00347433
Cancer	diagnose	0.00347197
Cancer	require	0.00347128
Cancer	flashes	0.00347057
Cancer	easily	0.00346691
Cancer	depending	0.00346548
Cancer	liver	0.00346403
Cancer	diabetes	0.00346366
Cancer	working	0.00345814
Cancer	percent	0.00345485
Cancer	anxiety	0.00345
Cancer	doi	0.0034454
Cancer	indicate	0.0034383
Cancer	regular	0.00343033
Cancer	appear	0.00342236
Cancer	20	0.00341429
Cancer	stools	0.00341013
Cancer	bronchitis	0.00340776
Cancer	treating	0.00340091
Cancer	stay	0.00339679
Cancer	making	0.0033948
Cancer	hands	0.00339324
Cancer	cool	0.00339128
Cancer	fat	0.00337373
Cancer	felt	0.00335895
Cancer	soft	0.0033452
Cancer	site	0.00334433
Cancer	caffeine	0.00332586
Cancer	say	0.00331436
Cancer	university	0.00331423
Cancer	activities	0.00331285
Cancer	world	0.00331115
Cancer	physicians	0.00330336
Cancer	particularly	0.00329999
Cancer	lifestyle	0.00328822
Cancer	reason	0.00328707
Cancer	feels	0.00328368
Cancer	post	0.00327994
Cancer	procedure	0.0032779
Cancer	abscess	0.00327772
Cancer	organs	0.00326638
Cancer	al	0.00326386
Cancer	remove	0.00325222
Cancer	2022	0.00324829
Cancer	simple	0.00323599
Cancer	babies	0.00323525
Cancer	strength	0.00323194
Cancer	considered	0.00322574
Cancer	includes	0.00322539
Cancer	constipation	0.0032231
Cancer	consider	0.00322041
Cancer	kids	0.00321181
Cancer	radiation	0.00320568
Cancer	wall	0.00320107
Cancer	sudden	0.00319944
Cancer	microscopic	0.00319928
Cancer	burning	0.00319745
Cancer	exercises	0.00319739
Cancer	reflex	0.00318384
Cancer	ease	0.00318123
Cancer	additional	0.00317358
Cancer	lot	0.00316623
Cancer	younger	0.00316498
Cancer	addition	0.00316437
Cancer	plan	0.00315973
Cancer	evidence	0.0031587
Cancer	place	0.00315747
Cancer	schedule	0.00314584
Cancer	inside	0.00313885
Cancer	frequently	0.00312746
Cancer	higher	0.0031266
Cancer	group	0.0031201
Cancer	pregnant	0.00311881
Cancer	position	0.00311642
Cancer	location	0.00311134
Cancer	foreign	0.0031113
Cancer	really	0.00309829
Cancer	minutes	0.00309772
Cancer	scan	0.003079
Cancer	heavy	0.00307861
Cancer	range	0.0030587
Cancer	nasal	0.00305831
Cancer	identify	0.00305204
Cancer	bone	0.0030499
Cancer	stage	0.00304935
Cancer	checked	0.00304897
Cancer	drip	0.00304459
Cancer	google	0.00304375
Cancer	tips	0.00304242
Cancer	appendicitis	0.00304019
Cancer	issue	0.00303805
Cancer	manage	0.00303058
Cancer	complications	0.0030278
Cancer	consult	0.003026
Cancer	course	0.00302126
Cancer	sugar	0.003019
Cancer	stroke	0.00300129
Cancer	natural	0.00299691
Cancer	similar	0.00299194
Cancer	50	0.00298484
Cancer	parts	0.00297102
Cancer	urgent	0.00296434
Cancer	properly	0.00295697
Cancer	belly	0.00295568
Cancer	noncyclic	0.00295141
Cancer	15	0.00294967
Cancer	variety	0.0029493
Cancer	strengths	0.00294871
Cancer	short	0.00294336
Cancer	referred	0.00293474
Cancer	thyroid	0.00292795
Cancer	sick	0.00292362
Cancer	potential	0.00292047
Cancer	org	0.0029129
Cancer	smoke	0.00290344
Cancer	intestine	0.0028971
Cancer	play	0.00289709
Cancer	shape	0.00288924
Cancer	multiple	0.0028801
Cancer	prescription	0.00287122
Cancer	heartburn	0.00286909
Cancer	fact	0.00286677
Cancer	voice	0.00286641
Cancer	taken	0.00286593
Cancer	activity	0.00286583
Cancer	room	0.00286361
Cancer	bloody	0.00285767
Cancer	episodes	0.00285321
Cancer	birth	0.00284775
Cancer	experienced	0.00284628
Cancer	flow	0.00283943
Cancer	trigger	0.00283058
Cancer	soon	0.00283048
Cancer	significant	0.00283012
Cancer	soreness	0.00282918
Cancer	white	0.0028247
Cancer	safe	0.00282359
Cancer	chemotherapy	0.00281853
Cancer	ibuprofen	0.00281613
Cancer	reported	0.00281514
Cancer	experts	0.0028088
Cancer	face	0.00280865
Cancer	perform	0.00280722
Cancer	prescribed	0.00280703
Cancer	involves	0.00280619
Cancer	solid	0.00279957
Cancer	duct	0.00279792
Cancer	specialists	0.00279102
Cancer	appropriate	0.00278856
Cancer	worry	0.00278779
Cancer	school	0.00278693
Cancer	performed	0.00278369
Cancer	wear	0.00278099
Cancer	leading	0.0027689
Cancer	linked	0.00276672
Cancer	screening	0.00276037
Cancer	sleeping	0.00275815
Cancer	40	0.00275472
Cancer	usual	0.00274737
Cancer	arthritis	0.00274646
Cancer	abnormal	0.00274163
Cancer	language	0.00272791
Cancer	list	0.00271731
Cancer	extra	0.00271432
Cancer	source	0.00271322
Cancer	ice	0.0027114
Cancer	poor	0.0027037
Cancer	main	0.00269987
Cancer	shortness	0.00269284
Cancer	failure	0.00269224
Cancer	sample	0.00268624
Cancer	sports	0.00268253
Cancer	starts	0.00268119
Cancer	wearing	0.00267809
Cancer	presence	0.00267529
Cancer	reviewed	0.00267236
Cancer	website	0.00266943
Cancer	scratch	0.00266787
Cancer	various	0.00266365
Cancer	requires	0.00266142
Cancer	lymphadenopathy	0.00265372
Cancer	second	0.00265219
Cancer	visible	0.00265207
Cancer	turn	0.00265149
Cancer	practice	0.00265043
Cancer	tissues	0.00264997
Cancer	needle	0.00264446
Cancer	filled	0.00263731
Cancer	salt	0.00263517
Cancer	steps	0.00263213
Cancer	phone	0.00262751
Cancer	bad	0.00262615
Cancer	probably	0.00262224
Cancer	evaluate	0.00262066
Cancer	viruses	0.00261204
Cancer	uncomfortable	0.00261112
Cancer	drinks	0.00260887
Cancer	concern	0.0026083
Cancer	breathe	0.00260636
Cancer	hives	0.00260071
Cancer	web	0.0025992
Cancer	understand	0.00259766
Cancer	coming	0.00259724
Cancer	data	0.00259722
Cancer	2020	0.00259579
Cancer	growth	0.00259549
Cancer	developing	0.00259507
Cancer	deep	0.00259305
Cancer	cell	0.00258831
Cancer	surgical	0.00258304
Cancer	touch	0.00258255
Cancer	gastrointestinal	0.00257924
Cancer	reading	0.00257915
Cancer	swell	0.00257806
Cancer	discuss	0.00257712
Cancer	severity	0.00257649
Cancer	chew	0.00257609
Cancer	remedies	0.0025718
Cancer	report	0.00256907
Cancer	special	0.00256803
Cancer	complete	0.00256217
Cancer	positive	0.0025619
Cancer	offer	0.00255963
Cancer	mayo	0.00255552
Cancer	chewing	0.00255354
Cancer	oil	0.00254489
Cancer	larger	0.00254283
Cancer	produce	0.00254241
Cancer	approach	0.00253515
Cancer	trying	0.00253153
Cancer	poisoning	0.00253153
Cancer	middle	0.00252789
Cancer	vary	0.00252785
Cancer	ankles	0.00252468
Cancer	scratching	0.0025239
Cancer	terms	0.0025225
Cancer	plenty	0.00251925
Cancer	tend	0.00251801
Cancer	gas	0.00251416
Cancer	bumps	0.00251153
Cancer	department	0.00251135
Cancer	movement	0.00250945
Cancer	level	0.00250934
Cancer	wrong	0.00250099
Cancer	groin	0.0024999
Cancer	sitting	0.00249483
Cancer	nurse	0.00249258
Cancer	infected	0.00249177
Cancer	color	0.00249104
Cancer	infectious	0.00248854
Cancer	foot	0.00248534
Cancer	sharp	0.0024823
Cancer	suggest	0.00247627
Cancer	ability	0.00246995
Cancer	services	0.00246961
Cancer	injuries	0.00246337
Cancer	trauma	0.00246215
Cancer	current	0.00245932
Cancer	blocked	0.00245768
Cancer	prescribe	0.00245629
Cancer	urethra	0.0024539
Cancer	prevention	0.00245088
Cancer	rarely	0.00244468
Cancer	receive	0.00244449
Cancer	normally	0.00243996
Cancer	set	0.00243459
Cancer	easy	0.00243049
Cancer	object	0.00243025
Cancer	diarrhoea	0.00242143
Cancer	step	0.00241873
Cancer	14	0.00241737
Cancer	gi	0.00241606
Cancer	triggers	0.00241295
Cancer	comfortable	0.00241063
Cancer	nervous	0.00239983
Cancer	note	0.00239817
Cancer	postnasal	0.00239702
Cancer	loose	0.00239652
Cancer	removed	0.00239541
Cancer	examples	0.00239467
Cancer	pruritus	0.00239347
Cancer	past	0.00238107
Cancer	techniques	0.0023798
Cancer	parents	0.0023796
Cancer	exposure	0.00237533
Cancer	recent	0.00237422
Cancer	colon	0.0023688
Cancer	armpit	0.00236537
Cancer	open	0.00236174
Cancer	examine	0.00235623
Cancer	blockage	0.00234856
Cancer	kind	0.0023483
Cancer	grow	0.0023482
Cancer	progesterone	0.00234724
Cancer	started	0.00234652
Cancer	illnesses	0.00234224
Cancer	email	0.0023363
Cancer	uses	0.00233336
Cancer	cramps	0.0023333
Cancer	urination	0.00233158
Cancer	gland	0.00233101
Cancer	unusual	0.00233009
Cancer	depends	0.00232828
Cancer	online	0.00232818
Cancer	thing	0.00232226
Cancer	watery	0.00232215
Cancer	tablet	0.00231966
Cancer	figure	0.00231708
Cancer	obstruction	0.00231373
Cancer	lack	0.00231193
Cancer	cord	0.00231116
Cancer	key	0.00231091
Cancer	cookie	0.00230876
Cancer	rate	0.0023083
Cancer	vitamin	0.00230797
Cancer	journal	0.00230792
Cancer	pieces	0.00230664
Cancer	meals	0.0023066
Cancer	ibs	0.00230266
Cancer	infants	0.00230159
Cancer	therapies	0.00230039
Cancer	dogs	0.00229475
Cancer	unexplained	0.00229278
Cancer	pills	0.00228974
Cancer	excess	0.00228784
Cancer	edit	0.00228736
Cancer	great	0.00228655
Cancer	smaller	0.00228629
Cancer	ear	0.00228516
Cancer	13	0.00228159
Cancer	11	0.00228009
Cancer	warning	0.00227953
Cancer	endoscopy	0.00227888
Cancer	threatening	0.00227872
Cancer	institute	0.00227814
Cancer	mind	0.00227407
Cancer	required	0.00227175
Cancer	honey	0.00227061
Cancer	remember	0.00226863
Cancer	apply	0.00226857
Cancer	mammograms	0.00226821
Cancer	ages	0.00226759
Cancer	impact	0.00226479
Cancer	amounts	0.00226006
Cancer	pee	0.00225997
Cancer	dangerous	0.00225962
Cancer	news	0.00225236
Cancer	evaluated	0.00225101
Cancer	2019	0.00224577
Cancer	sensitive	0.00224496
Cancer	headache	0.00224434
Cancer	lining	0.00223957
Cancer	2021	0.00223829
Cancer	society	0.00223787
Cancer	tuberculosis	0.00223472
Cancer	hiv	0.00223392
Cancer	forms	0.00223235
Cancer	weak	0.00223045
Cancer	regularly	0.0022276
Cancer	shown	0.00222642
Cancer	lymphatic	0.00222591
Cancer	skills	0.0022255
Cancer	close	0.00222549
Cancer	firm	0.00222481
Cancer	obstructive	0.00222397
Cancer	retention	0.00222346
Cancer	defined	0.002223
Cancer	return	0.0022218
Cancer	localized	0.00222157
Cancer	dose	0.00221947
Cancer	rays	0.00221477
Cancer	chemical	0.00221419
Cancer	harmless	0.00221069
Cancer	poison	0.00220819
Cancer	slowly	0.0022066
Cancer	easier	0.00220427
Cancer	company	0.00220336
Cancer	published	0.00219722
Cancer	movements	0.00219625
Cancer	copd	0.0021958
Cancer	vessels	0.00219576
Cancer	cut	0.00219126
Cancer	lasting	0.00218882
Cancer	completely	0.00218616
Cancer	video	0.00218494
Cancer	guide	0.00218227
Cancer	ibc	0.00218165
Cancer	protein	0.00218026
Cancer	pass	0.00217624
Cancer	shows	0.00217476
Cancer	access	0.00217335
Cancer	create	0.00217277
Cancer	live	0.00217205
Cancer	concerns	0.00217065
Cancer	office	0.00216945
Cancer	phase	0.0021662
Cancer	reducing	0.00216576
Cancer	veins	0.00216569
Cancer	suddenly	0.00216465
Cancer	800	0.00216138
Cancer	exams	0.0021601
Cancer	bites	0.00215987
Cancer	moving	0.00215753
Cancer	negative	0.00215702
Cancer	sickness	0.00215422
Cancer	speak	0.00215112
Cancer	strong	0.00215036
Cancer	asked	0.00215031
Cancer	findings	0.002149
Cancer	half	0.00214652
Cancer	ent	0.00214339
Cancer	refer	0.00214217
Cancer	death	0.00213824
Cancer	motion	0.00213435
Cancer	topical	0.00213397
Cancer	local	0.00213327
Cancer	finding	0.00213326
Cancer	sound	0.00212574
Cancer	cream	0.00212025
Cancer	starting	0.00211981
Cancer	joint	0.00211981
Cancer	mri	0.00211731
Cancer	depend	0.00211601
Cancer	internal	0.00211432
Cancer	wet	0.00211268
Cancer	attack	0.00210781
Cancer	region	0.00210554
Cancer	irritants	0.00210227
Cancer	rule	0.00210208
Cancer	vocal	0.00209843
Cancer	standing	0.00209625
Cancer	watch	0.00209555
Cancer	particular	0.00209487
Cancer	irritable	0.002094
Cancer	orange	0.00209318
Cancer	cookies	0.0020917
Cancer	safety	0.00208724
Cancer	onset	0.00208647
Cancer	development	0.00208544
Cancer	described	0.00208425
Cancer	aspirin	0.00208392
Cancer	simply	0.00208388
Cancer	ache	0.00208354
Cancer	pus	0.00208088
Cancer	version	0.00208056
Cancer	lumpy	0.00208022
Cancer	avoiding	0.00207397
Cancer	barium	0.00207329
Cancer	individuals	0.00206874
Cancer	lesions	0.00206659
Cancer	adult	0.0020648
Cancer	english	0.00206474
Cancer	menstruation	0.00206173
Cancer	wait	0.00206139
Cancer	proper	0.00206061
Cancer	sheets	0.00205893
Cancer	pink	0.00205594
Cancer	answers	0.00205441
Cancer	intestinal	0.00205372
Cancer	professor	0.00205273
Cancer	images	0.00205154
Cancer	appears	0.00205121
Cancer	wheezing	0.00205094
Cancer	role	0.00205083
Cancer	abnormalities	0.00205038
Cancer	resolve	0.00204895
Cancer	hyperhidrosis	0.00204832
Cancer	unless	0.00204342
Cancer	hodgkin	0.00204233
Cancer	phlegm	0.00204094
Cancer	yellow	0.00203896
Cancer	hurt	0.00203612
Cancer	supportive	0.00203358
Cancer	clothing	0.00203274
Cancer	occasionally	0.00203274
Cancer	microscope	0.00203198
Cancer	analysis	0.00203034
Cancer	gastroenteritis	0.0020277
Cancer	idea	0.00202757
Cancer	round	0.00202694
Cancer	morning	0.00202166
Cancer	nutrition	0.00201937
Cancer	action	0.00201787
Cancer	intestines	0.00201745
Cancer	ensure	0.00201686
Cancer	quite	0.00201466
Cancer	recently	0.00201225
Cancer	inflamed	0.00201225
Cancer	active	0.00200862
Cancer	ankle	0.00200597
Cancer	write	0.00200525
Cancer	production	0.00200482
Cancer	difficulties	0.0020033
Cancer	arm	0.0020023
Cancer	aid	0.00199947
Cancer	guidelines	0.00199675
Cancer	antihistamines	0.0019959
Cancer	constant	0.00199061
Cancer	tight	0.00198943
Cancer	suffering	0.00198843
Cancer	major	0.0019884
Cancer	individual	0.0019868
Cancer	largest	0.00198632
Cancer	bones	0.00198283
Cancer	address	0.00198247
Cancer	situation	0.00198003
Cancer	tongue	0.00197939
Cancer	wake	0.00197599
Cancer	browser	0.00197527
Cancer	spot	0.00197465
Cancer	arms	0.00197365
Cancer	pediatric	0.00196979
Cancer	wash	0.001968
Cancer	decrease	0.00196457
Cancer	TRUE	0.00196222
Cancer	eyes	0.00195933
Cancer	16	0.00195362
Cancer	concerned	0.00195243
Cancer	takes	0.00194856
Cancer	assessment	0.00194784
Cancer	18	0.0019472
Cancer	dull	0.00194623
Cancer	sit	0.00194523
Cancer	researchers	0.0019443
Cancer	understanding	0.00193877
Cancer	uk	0.00193753
Cancer	persists	0.00193704
Cancer	human	0.00193407
Cancer	nursing	0.00193272
Cancer	tea	0.00193268
Cancer	pattern	0.00193255
Cancer	antidepressants	0.00193149
Cancer	light	0.00192751
Cancer	uti	0.00192658
Cancer	choose	0.00192657
Cancer	develops	0.00192646
Cancer	states	0.00192588
Cancer	ebook	0.00192301
Cancer	germs	0.00192281
Cancer	availableabout	0.00191954
Cancer	ebookstore	0.00191954
Cancer	ereader	0.00191954
Cancer	bookbrowse	0.00191954
Cancer	joints	0.0019169
Cancer	involved	0.00191653
Cancer	fingers	0.00191304
Cancer	intake	0.00191178
[truncated: 1,001 more rows]
